# Supplementary material for: Errors as a primary cause of late-life mortality deceleration and plateaus
Source: PLoS Biol. 2018 Dec 20;16(12):e2006776. doi: 10.1371/journal.pbio.2006776 (PMC6301557; doi:10.1371/journal.pbio.2006776)
Supplement: S2 Code — (TXT) [file pbio.2006776.s002.txt]

## Supp. Information 2

## Provides a complete re-analysis, for log(mx) values

## Slope figures and analysis of UN and HMD data  

## The annual historical cohort (cMx_1x1) life table data will have to be manually downloaded 
## into this file for figure 2 to be reproduced. Go to HMD website for a free account. 


## Simulates the effect of errors in age encoding,
## on a strictly log-linear pattern of mortality acceleration

rm(lifetable)
detach("package:LinearLink")

require(plyr)
require(forecast)
require(fmsb)
require(ggplot2)
require(wpp2017)
require(xlsx)
require(np)
require(beepr)
require(ggExtra)

## Gets M Pascariu's LinearLink package
## NB Causes naming conflicts with fmsb "lifetable" function
#library(devtools)
#install_github("mpascariu/LinearLink")
#require(LinearLink)

############################################################################
############################################################################

######################

## Measures the deviation from log-linear patterns of mortality at advanced ages
## for 241 populations in the UN World Populations Prospects 2017 revision

######################

## gets mx data
data(mxF)
data(mxM)
data(pop)
data(popM)
data(popF)


Lifetabs_UN_fem<-NULL
Lifetabs_UN_hom<-NULL

## for each population-year, generates a life table.
for(i in 1:length(unique(mxM$country_code))){
  
  Subset_frame<-mxM[mxM$country_code==unique(mxM$country_code)[i],]
  Lifetab_sublist<-NULL
  
  if("100+" %in% as.character(Subset_frame$age)){
    Subset_frame$age<-gsub("100\\+", "100",Subset_frame$age)
  }
  
  ## if there are more than 22 rows, trims to age 100
  if(nrow(Subset_frame)>22){Subset_frame<-Subset_frame[c(1:22),]}
  
  ## generates the pooled age period sizes
  NS_vals<-c(diff(as.numeric(as.character(Subset_frame$age))),5)
  
  for(j in 4:ncol(Subset_frame)){
    Lifetab_sublist[[j]]<-data.frame(Subset_frame[,1:3],
                                     Year = rep(as.numeric(tail(strsplit(colnames(Subset_frame)[[j]], 
                                                                         split = "-")[[1]][[1]])),
                                                times = nrow(Subset_frame)),
                                     Sex = rep("male", times = nrow(Subset_frame)),
                                     lifetable(as.numeric(as.character(Subset_frame[,j])),
                                               ns = NS_vals))
  }
  Lifetabs_UN_hom[[i]]<-ldply(Lifetab_sublist, data.frame)
  print(i)
}
beep()
Lifetabs_UN_hom<-ldply(Lifetabs_UN_hom, data.frame)


## for each population-year, generates a life table.
for(i in 1:length(unique(mxF$country_code))){
  
  Subset_frame<-mxF[mxF$country_code==unique(mxF$country_code)[i],]
  Lifetab_sublist<-NULL
  
  if("100+" %in% as.character(Subset_frame$age)){
    Subset_frame$age<-gsub("100\\+", "100",Subset_frame$age)
  }
  
  ## if there are more than 22 rows, trims to age 100
  if(nrow(Subset_frame)>22){Subset_frame<-Subset_frame[c(1:22),]}
  
  ## generates the pooled age period sizes
  NS_vals<-c(diff(as.numeric(as.character(Subset_frame$age))),5)
  
  if(sum(is.na(NS_vals))>0){
    print(NS_vals)
    print(Subset_frame[,3])}
  
  for(j in 4:ncol(Subset_frame)){
    Lifetab_sublist[[j]]<-data.frame(Subset_frame[,1:3],
                                     Year = rep(as.numeric(tail(strsplit(colnames(Subset_frame)[[j]], 
                                                                         split = "-")[[1]][[1]])),
                                                times = nrow(Subset_frame)),
                                     Sex = rep("female", times = nrow(Subset_frame)),
                                     lifetable(as.numeric(as.character(Subset_frame[,j])),
                                               ns = NS_vals))
    
  }
  Lifetabs_UN_fem[[i]]<-ldply(Lifetab_sublist, data.frame)
  print(i)
}
beep()

Lifetabs_UN_fem<-ldply(Lifetabs_UN_fem, data.frame)

## combines lists 
Lifetabs_UN<-ldply(list(Lifetabs_UN_fem,Lifetabs_UN_hom), data.frame)

## removes spurious qx>1 values
#Lifetabs_UN$mx[Lifetabs_UN$qx>=1]<-NA
Lifetabs_UN$qx[Lifetabs_UN$qx>1]<-1

## fixes age vector as numeric
Lifetabs_UN$age<-as.numeric(as.character(trimws(Lifetabs_UN$age)))

##################################################

## Attaches population sizes at age 80-84, 90-94 and 95-99
## for male and female

## gets age categories
N80_M<-popM[popM$age=="80-84",]
N90_M<-popM[popM$age=="90-94",]
N95_M<-popM[popM$age=="95-99",]
N80_F<-popF[popF$age=="80-84",]
N90_F<-popF[popF$age=="90-94",]
N95_F<-popF[popF$age=="95-99",]

N_old<-NULL

for(i in 4:ncol(N90_M)){
  N_old<-rbind(N_old,cbind(as.numeric(N90_F$country_code), 
                           as.numeric(rep(colnames(N90_F)[i],times = length(N90_F$country_code))), 
                           as.numeric(N80_F[,i]), as.numeric(N80_M[,i]),
                           as.numeric(N90_F[,i]), as.numeric(N90_M[,i]),
                           as.numeric(N95_F[,i]), as.numeric(N95_M[,i])))
}

rm(N80_F,N80_M,N90_F,N90_M,N95_F,N95_M)
colnames(N_old)<-c("country_code", "Year", "F80", "M80", "F90", "M90", "F95", "M95")
N_old<-as.data.frame(N_old)

##################################################
##################################################

## Fits models across ages 40:90, 15:100, 15:90,
## keeps track of the residual and limits from 
## models at all ages.

##################################################
##################################################

## First, modern period data

standard_lifetab_annual<-cbind(age_codes = seq(0,100, by = 5))

standard_lifetab_annual2<-cbind(age_codes = seq(0,109))

## gets the same metrics for the UN, keeping the RMSE of the GM model
Pop_index_UN<-paste(Lifetabs_UN$country,Lifetabs_UN$Sex) 
## counts unique pop-year combinations
length(unique(paste(Lifetabs_UN$country,Lifetabs_UN$Year,Lifetabs_UN$Sex)))*5

Slope_frame<-NULL
Residuals_frame<-NULL

set.seed(293)

## for each population
for(i in 1:length(unique(Pop_index_UN))){
  
  ## gets that population, all years
  Sub_frame<-Lifetabs_UN[Pop_index_UN==unique(Pop_index_UN)[[i]],]
  
  ## Summary variables
  diff_mx<-NULL
  slopes<-NULL
  slopes_qx<-NULL
  
  
  ## Ratio of 90:80 year olds
  rat_9080<-NULL
  
  # GM_vec<-NULL
  
  Residuals_sub<-NULL
  
  open_ended<-NULL
  
  for(j in unique(Sub_frame$Year)){
    
    ## Recalculates life table as quinquennial (loses age=1)
    Life_sub<-lifetable3(Sub_frame[which(Sub_frame$Year==j & Sub_frame$ages!=1),]$lx, n = 5)
    
    Life_sub_annual<-Sub_frame[which(Sub_frame$Year==j & Sub_frame$ages!=1),]
    
    ## removes open-ended data
    Life_sub_annual$mx[Life_sub_annual$qx>=1]<-NA
    
    ## gets mx and ages
    qx_vals<-Life_sub$qx
    mx_vals<-Life_sub$mx    
    age_vals<-Life_sub$ages
    
    ## removes mx for qx=1 values at terminal age
    mx_vals[Life_sub$qx>=1]<-NA
    qx_vals[Life_sub$qx>=1]<-NA
    
    ## Gets crude summary of mx values and rate of change in mx
    
    ## gets the average difference 
    diff_mx<-rbind(diff_mx,diff(log(mx_vals)))
    
    ## Crude: measures the slope from ages 45-55, 80-90, 90-95
    midslope<-log(Life_sub_annual$mx[Life_sub_annual$age==50])/log(Life_sub_annual$mx[Life_sub_annual$age==45])
    preslope<-log(Life_sub_annual$mx[Life_sub_annual$age==90])/log(Life_sub_annual$mx[Life_sub_annual$age==85])
    endslope<-log(Life_sub_annual$mx[Life_sub_annual$age==95])/log(Life_sub_annual$mx[Life_sub_annual$age==90])
    
    slope_45_55<-log(Life_sub_annual$mx[Life_sub_annual$age==55])/log(Life_sub_annual$mx[Life_sub_annual$age==45])
    slope_85_95<-log(Life_sub_annual$mx[Life_sub_annual$age==95])/log(Life_sub_annual$mx[Life_sub_annual$age==85])
    
    slopes<-rbind(slopes,c(midslope,preslope,endslope,slope_45_55,slope_85_95))
    
    
    ## Retains the qx slopes
    midslope_qx<-log(qx_vals[age_vals==50])/log(qx_vals[age_vals==45])
    preslope_qx<-log(qx_vals[age_vals==90])/log(qx_vals[age_vals==85])
    endslope_qx<-log(qx_vals[age_vals==95])/log(qx_vals[age_vals==90])
    
    endslope_100<-log(Life_sub_annual$mx[Life_sub_annual$age==100])/log(Life_sub_annual$mx[Life_sub_annual$age==90])
    
    slopes_qx<-rbind(slopes_qx,c(midslope_qx,preslope_qx,endslope_qx,endslope_100))
    
    rat_9080<-c(rat_9080,Life_sub$dx[Life_sub$ages==80]/Life_sub$dx[Life_sub$ages==90])
    
    ## Keeps track of whether mx at age 95 was calculated for an open-ended age category
    ## this is an important QC measure
    open_ended<-c(open_ended, sum(c(Life_sub$qx[age_vals %in% c(85:95)])>=1))
    
    
  }
  
  ## makes into a data frame of population, year, e0, e40, and MRDT
  Slope_frame[[i]]<-data.frame(Pop = rep(paste(Sub_frame[1,3],Sub_frame[1,5], sep = "_"), 
                                         times = length(unique(Sub_frame$Year))),
                               Year = unique(Sub_frame$Year),
                               Slope_ratios = slopes,
                               e0 = Sub_frame[Sub_frame$age==0,]$ex,
                               e40 = Sub_frame[Sub_frame$age==40,]$ex,
                               old_ratio = rat_9080,
                               ## keeps qx slopes
                               slopes_qx = slopes_qx,
                               ## to ensure consistency with previous data,
                               ## removes mx data calculated for an open-ended age category
                               open_ended)
  print(i/482)
  
}

Slope_frame2<-ldply(Slope_frame,data.frame)

## Separates out pooled populations
Slope_frame_pooled<-Slope_frame2[Slope_frame2$Pop %in% as.character(unique(Slope_frame2$Pop)[c(grep("income",unique(Slope_frame2$Pop), ignore.case = T),
                                                                                               grep("develop",unique(Slope_frame2$Pop), ignore.case = T),
                                                                                               grep("WORLD",unique(Slope_frame2$Pop)),
                                                                                               c(grep("AFRICA",unique(Slope_frame2$Pop)))[-c(5,14)],
                                                                                               grep("EUROPE",unique(Slope_frame2$Pop)),
                                                                                               grep("ASIA",unique(Slope_frame2$Pop)),
                                                                                               grep("NORTHERN AMERICA",unique(Slope_frame2$Pop)),
                                                                                               grep("SOUTH AMERICA",unique(Slope_frame2$Pop)),
                                                                                               grep("CARRIBEAN",unique(Slope_frame2$Pop)), 
                                                                                               grep("OCEANIA",unique(Slope_frame2$Pop)),
                                                                                               grep("Eastern",unique(Slope_frame2$Pop)),
                                                                                               grep("Southern",unique(Slope_frame2$Pop)),
                                                                                               grep("Northern",unique(Slope_frame2$Pop)),
                                                                                               grep("Western A",unique(Slope_frame2$Pop)),
                                                                                               grep("Western E",unique(Slope_frame2$Pop)),
                                                                                               grep("LATIN",unique(Slope_frame2$Pop)),   
                                                                                               grep("South-",unique(Slope_frame2$Pop)),
                                                                                               grep("Sub-Sah",unique(Slope_frame2$Pop)),
                                                                                               grep("South America",unique(Slope_frame2$Pop)),
                                                                                               grep("Australia\\/New Zealand",unique(Slope_frame2$Pop)))]),] ### Tenterfield 1985, yo
Slope_frame2<-Slope_frame2[!(Slope_frame2$Pop %in% Slope_frame_pooled$Pop),]
## removes unused factor levels
Slope_frame2$Pop<-as.character(Slope_frame2$Pop)

## Separates out population projections
Slope_frame_pooled_future<-Slope_frame_pooled[Slope_frame_pooled$Year>=2020,]
Slope_frame_pooled<-Slope_frame_pooled[Slope_frame_pooled$Year<2020,]
Slope_frame2_future<-Slope_frame2[Slope_frame2$Year>=2020,]
Slope_frame2<-Slope_frame2[Slope_frame2$Year<2020,]

plot(Slope_frame_pooled$Year[Slope_frame_pooled$Pop=="WORLD_female"],
     Slope_frame_pooled$lm_resid95_80[Slope_frame_pooled$Pop=="WORLD_female"])


## Retains only those populations with a complete record of late-life mortality slope changes
Slope_frame_complete<-Slope_frame2

incomplete_records<-unique(Slope_frame_complete$Pop[is.na(Slope_frame_complete$Slope_ratios.3)])
#incomplete_records<-c(incomplete_records,
#                      unique(Slope_frame_complete$Pop[is.na(Slope_frame_complete$Slope_ratios.1)]))

Slope_frame_complete<-Slope_frame_complete[!(Slope_frame_complete$Pop %in% incomplete_records),]


## Because of increasing longevity of populations with low-quality 
## data with valid old-age slopes over time, there is an increasing trend in slopes
## at late life: within countries, there is a negative slope over time, 
## across (unfiltered) sets of countries the LLMD increases over time 
## as more countries with low demographic quality generate sufficient sized 90+ cohorts

par(mfrow = c(1,1), bty = "n", mar = c(5.1,4.1,1.1,2.1))

boxplot(c(Slope_frame_complete$Slope_ratios.1-Slope_frame_complete$Slope_ratios.3)~Slope_frame_complete$Year,
        ylab = "deceleration", xlab = "Year", pch = 20, las = 2)

abline(h = seq(0,0.8,by = 0.2), lty = 3)

par(mfrow = c(1,1), bty = "n", mar = c(5.1,4.1,4.1,2.1))

cor.test(Slope_frame_complete$Year,
         c(Slope_frame_complete$Slope_ratios.1-Slope_frame_complete$Slope_ratios.3))

############################################################################
############################################################################


######################

## relates the degree of deviation from a log-linear 
## model to error rates in civil registration

#######################

## reads the .xlsx of missingness in death certs
Err_raw<-read.xlsx2("UN_coverage_data.xls", sheetIndex = 1, header = T, startRow = 3)

## fixes this dog's breakfast of numbers, makes three bins
Cover<-Err_raw$Coverage
Cover<-gsub("\\%", "",Cover)

## For the "less than 90", uses secondary estimates
Cover[Cover=="less than 90"]<-Err_raw$Coverage.1[Cover=="less than 90"]
Cover<-gsub("\\%", "",Cover)

Cover[Cover=="No CR system"]<-"NoQ"
Cover[is.na(Cover)]<-"NoQ"
Cover[Cover==""]<-"NoQ"

Cover[which(as.numeric(as.character(Cover))<50 &as.numeric(as.character(Cover))>1)]<-"LowQ"
Cover[as.numeric(as.character(Cover))<0.5]<-"LowQ"
Cover[Cover %in% c("less than 50","48(2)","30-35")]<-"LowQ"

Cover[as.numeric(as.character(Cover))>=90]<-"HighQ"
Cover[as.numeric(as.character(Cover))==1]<-"HighQ"
Cover[as.numeric(as.character(Cover))==0.98]<-"HighQ"
Cover[Cover %in% c("90 or more","90(1)")]<-"HighQ"

Cover[which(as.numeric(as.character(Cover))>=50 & as.numeric(as.character(Cover))<90)]<-"MedQ"
Cover[which(as.numeric(as.character(Cover))>=0.5 & as.numeric(as.character(Cover))<0.9)]<-"MedQ"
Cover[Cover %in% c("50-74","75-89","53(2)","60-70")]<-"MedQ"    

Err_raw<-data.frame(Cover, Err_raw)

Death_err<-Err_raw[Err_raw$Vital.Event=="Deaths",]
Birth_err<-Err_raw[Err_raw$Vital.Event=="Live births",]


## Matches these data to the deviation from log-linearity.
Birth_list<-NULL
Death_list<-NULL

for(i in 1:nrow(Birth_err)){
  ## gets correct matching pop
  throwaway<-Slope_frame2[grep(Birth_err$Country.or.Area[[i]], Slope_frame2$Pop),]
  ## keeps 2015 only
  throwaway<-throwaway[throwaway$Year==2015,]
  
  if(dim(throwaway)[1]!=0){ 
    ## attaches birth quality data
    throwaway<-data.frame(throwaway,rbind(Birth_err[i,],Birth_err[i,]))
    Birth_list[[i]]<-throwaway
  }
  
  throwaway<-NULL
  
  if(i<234){
    ## gets correct matching pop
    throwaway<-Slope_frame2[grep(Death_err$Country.or.Area[[i]], Slope_frame2$Pop),]
    ## keeps 2015 only
    throwaway<-throwaway[throwaway$Year==2015,]
    
    if(dim(throwaway)[1]!=0){ 
      ## attaches birth quality data
      throwaway<-data.frame(throwaway,rbind(Death_err[i,],Death_err[i,]))
      Death_list[[i]]<-throwaway
    }
    throwaway<-NULL
  }
  
  
}

Birth_list<-ldply(Birth_list, data.frame)
Death_list<-ldply(Death_list, data.frame)


## pairwise t-tests, Bonferroni corrected
Vect1<-c(Death_list$Slope_ratios.1-Death_list$Slope_ratios.3)[c(grep("HighQ",Death_list$Cover),
                                                                grep("MedQ",Death_list$Cover),
                                                                grep("LowQ",Death_list$Cover))]
Vect2<-Death_list$Cover[c(grep("HighQ",Death_list$Cover),
                          grep("MedQ",Death_list$Cover),
                          grep("LowQ",Death_list$Cover))]

pairwise.t.test(Vect1[!is.na(Vect1)], Vect2[!is.na(Vect1)],   p.adj = "bonf")

Vect1<-c(Birth_list$Slope_ratios.1-Birth_list$Slope_ratios.3)[c(grep("HighQ",Birth_list$Cover),
                                                                grep("MedQ",Birth_list$Cover),
                                                                grep("LowQ",Birth_list$Cover))]
Vect2<-Birth_list$Cover[c(grep("HighQ",Birth_list$Cover),
                          grep("MedQ",Birth_list$Cover),
                          grep("LowQ",Birth_list$Cover))]

pairwise.t.test(Vect1[!is.na(Vect1)], Vect2[!is.na(Vect1)],   p.adj = "bonf")


######################

## Runs simulation of age misreporting rates

#######################

## Sets population parameters
## pop size
Npop<-1e+6
## number simulations
Nsims<-100
## the probability of errors

# one in 10k
p_error<-1e-04

# 1 in a mill
#p_error<-1e-06

## Generates a log-linear probability distribution of mortality rate mx
## our null with an upper limit of 120

#log_mx_mod<-seq(-9,0, by = 0.07)
#log_mx_mod<-seq(-9,0, by = 0.083)
#log_mx_mod<-seq(-9,0, by = 0.075)

## Generates a log-linear probability distribution of mortality rate qx
## our wonderful null with an upper limit of 110
log_qx_mod<-seq(-9,0, by = 0.0825)

##################################

mx_out<-NULL

err_peeps<-NULL
err_ages<-NULL
set.seed(1039)

for(i in 1:500){
  
  Err_rate<-seq(1,500000, by = 1000)[i]
  ## Generates a population
  ## with a log-linear increse in the probability of death
  ltab_sim<-clifetable(exp(log_qx_mod))
  
  new_lx<-c(ltab_sim$lx[50:121]+c(ltab_sim$lx[40:111]/c(Err_rate)))
  
  new_qx<-lxtoqx(new_lx)
  
  ## turns into mx values
  new_mx<-qxtomx(new_qx)
  
  mx_out[[i]]<-new_mx
  
  
  print(i)
  
}
beep()


plot(log(qxtomx(ltab_sim$qx)), xlim = c(95,111), ylim = c(-1.5,0.5), type = "l", ylab = "log mx", xlab = "Age")
points(log(mx_out[[2]])~c(50:121), 
       pch = 16)
points(log(mx_out[[10]])~c(50:121), 
       pch = 15)
points(log(mx_out[[100]])~c(50:121))


################

## Normalises late-life mortality deceleration by the adult life expectancy

###############

e40_corrected<-lm(Slope_frame_complete$Slope_ratios.1-Slope_frame_complete$Slope_ratios.3~Slope_frame_complete$e40)

## and the average life expectancy
e0_corrected<-lm(Slope_frame_complete$Slope_ratios.1-Slope_frame_complete$Slope_ratios.3~Slope_frame_complete$e0)

## Gets Jeanne Calment's birth cohort


########################################################

## Simulates the effect of blending cohorts across a 10-year gap. 

########################################################

## the files from the HMD

## The 1x1 cohort data
file_vec<-list.files("cMx_1x1/")


HMD_list<-lapply(seq(1, length(file_vec)), function(i) 
  read.delim(paste0("cMx_1x1/",file_vec[i]), sep = "", skip = 2, na.strings = c(".")))

## lists countries
Country_HMD<-unlist(lapply(strsplit(file_vec, split = "\\."), head, 1))
names(HMD_list)<-Country_HMD

## Melty cheese
HMD_list<-ldply(HMD_list,data.frame)

## fixes age codes
HMD_list$Age<-as.numeric(as.character(HMD_list$Age))

## removes junk
HMD_list<-HMD_list[!is.na(HMD_list$Age),]

## reshapes so that sexes are distinct pops
HMD_list<-data.frame(Pop = rep(HMD_list$.id, times = 3),
                     Year =  rep(HMD_list$Year, times = 3), 
                     age =  rep(HMD_list$Age, times = 3),
                     sex = c(rep("all", times = nrow(HMD_list)),
                             rep("fem", times = nrow(HMD_list)),
                             rep("hom", times = nrow(HMD_list))),
                     mx = c(HMD_list$Total,HMD_list$Female,HMD_list$Male))

## removes junk
HMD_list<-HMD_list[!is.na(HMD_list$mx),]

Poplevs<-unique(paste(HMD_list$Pop,HMD_list$Year,HMD_list$sex))

Jeanne_cohort_minus<-HMD_list[which(HMD_list$Pop=="FRACNP" & HMD_list$Year==1865 & HMD_list$sex=="fem"),]
Jeanne_cohort<-HMD_list[which(HMD_list$Pop=="FRACNP" & HMD_list$Year==1875 & HMD_list$sex=="fem"),]
Jeanne_cohort_plus<-HMD_list[which(HMD_list$Pop=="FRACNP" & HMD_list$Year==1885 & HMD_list$sex=="fem"),]

Jeanne_cohort<-lifetable2(Jeanne_cohort$mx)
Jeanne_cohort_plus<-lifetable2(Jeanne_cohort_plus$mx)
Jeanne_cohort_minus<-lifetable2(Jeanne_cohort_minus$mx)

## Introduces a symmetrical low-frequency 1 in 10k cohort blending error
new_lx_10k<-Jeanne_cohort$lx[c(Jeanne_cohort$ages %in% (50:109))]+
  c(Jeanne_cohort_plus$lx[c(Jeanne_cohort_plus$ages %in% (40:99))]/10000)+
  c(c(Jeanne_cohort_minus$lx[c(Jeanne_cohort_minus$ages %in% (60:109))]/10000), rep(0, times = 10))

#new_lx<-Jeanne_cohort$lx[50:110]+c(Jeanne_cohort_plus$lx[40:100]/100000)+c(Jeanne_cohort_minus$lx[60:110]/100000, rep(0, times = 10))
new_lx_10k<-new_lx_10k*(100000/max(new_lx_10k))


## Introduces a symmetrical low-frequency 1 in 1k cohort blending error
new_lx<-Jeanne_cohort$lx[c(Jeanne_cohort$ages %in% (50:109))]+
  c(Jeanne_cohort_plus$lx[c(Jeanne_cohort_plus$ages %in% (40:99))]/1000)+
  c(c(Jeanne_cohort_minus$lx[c(Jeanne_cohort_minus$ages %in% (60:109))]/1000), rep(0, times = 10))

#new_lx<-Jeanne_cohort$lx[50:110]+c(Jeanne_cohort_plus$lx[40:100]/100000)+c(Jeanne_cohort_minus$lx[60:110]/100000, rep(0, times = 10))
new_lx<-new_lx*(100000/max(new_lx))

## Plots the change in apparent mx within each age group, caused by 1 in 1k error rates

## Plots the flattening in late-life mx
plot(log(qxtomx(lxtoqx(new_lx)))~c(50:109), xlim = c(80,110), ylim = c(-2.5,0),
     pch = 20, ylab = "log mx", xlab = "Age")

abline(lm(log(Jeanne_cohort$mx[51:110])~c(50:109)))
points(log(Jeanne_cohort$mx[51:110])~c(50:109),pch = 20,col = "grey")


########################################################################
########################################################################

## Predicts variation in the size of mortality decelerations using development, 
## civil registration rates, old-age population size, year and income

########################################################################
########################################################################

Pred_obj<-MRDT_frame2$lm_resid95

Cover_obj<-merge(Birth_list,Death_list, by = "Pop", all = T)

## adds infant mortality rates IMRs
IMRs<-Lifetabs_UN[match(paste(Cover_obj$Pop,Cover_obj$Year.x, sep = "_"),
                        paste(Lifetabs_UN$name,Lifetabs_UN$Sex,Lifetabs_UN$Year, sep = "_")),]
IMRs<-IMRs$mx

## and sex
Sex_logic<-c(c(1:nrow(Cover_obj)) %in% grep("female$", Cover_obj$Pop))

Cover_obj<-data.frame(Cover_obj,IMRs,Sex_logic)

Cover_obj2<-merge(Cover_obj,MRDT_N[MRDT_N$Year.x==2015,], by = "Pop", all.x = T, all.y = F)

## matches pop size
Pred_obj<-Cover_obj$lm_resid95.x
Pred_obj<-Cover_obj$Slope_ratios.1.x-Cover_obj$Slope_ratios.3.x

xobj<-lm(Pred_obj~Cover_obj$Cover.x*Cover_obj$Cover.y+Cover_obj$Region.x)


qplot(predict(xobj),Pred_obj[as.numeric(names(predict(xobj)))], 
      alpha = I(0.3), xlab = "Predicted", ylab = "Observed")+
  geom_smooth(method = "lm", color = "black")+
  theme_bw()
cor.test(Pred_obj[as.numeric(names(predict(xobj)))],predict(xobj))
summary(xobj)[9]

############################################

## This model explains 57% of the variance in late-life mortality deceleration,
## or an R2 of 0.3

############################################

## predicting a similar amount of the variance, region and % coverage alone

Pred_obj<-Cover_obj$Slope_ratios.1.x-Cover_obj$Slope_ratios.3.x

xobj<-lm(Pred_obj~Cover_obj$Region.x*Cover_obj$Cover.x*Cover_obj$Cover.y)

#xobj<-lm(MRDT_N$lm_resid95~as.numeric(MRDT_N$Year.x)+MRDT_N$F95+MRDT_N$M95)
qplot(Pred_obj[as.numeric(names(predict(xobj)))], predict(xobj),
      alpha = I(0.3), ylab = "Predicted", xlab = "Observed")+
  geom_smooth(method = "lm", color = "black")+
  theme_bw()
cor.test(Pred_obj[as.numeric(names(predict(xobj)))],predict(xobj))

summary(xobj)[9]

############################################

## Includes one more term: Infant mortality rates. 

############################################

## This model explains 71% of the variance in late-life mortality deceleration,
## or an R2 of 0.36

Pred_obj<-Cover_obj$Slope_ratios.1.x-Cover_obj$Slope_ratios.3.x

xobj<-lm(Pred_obj~Cover_obj$Region.x*Cover_obj$IMRs*Cover_obj$Cover.x*Cover_obj$Cover.y)


qplot(Pred_obj[as.numeric(names(predict(xobj)))], predict(xobj),
      alpha = I(0.3), ylab = "Predicted", xlab = "Observed")+
  geom_smooth(method = "lm", color = "black")+
  theme_bw()

cor.test(Pred_obj[as.numeric(names(predict(xobj)))],predict(xobj))

summary(xobj)[9]


####################

### Figures

#####################


########################################################
########################################################

## Fig. 1

########################################################
########################################################


## The world in 2015

tiff(filename = "Figure_1_mx.tiff",
     width = 6, height = 6, units = "in", pointsize = 12,
     compression = c("none"),
     bg = "white", res = 300)

par(bty = "n")

World_tab<-Lifetabs_UN[Lifetabs_UN$name=="WORLD",]

xframe<-data.frame(mx_vals = log(World_tab$mx[which(World_tab$Sex=="female" & 
                                                      World_tab$Year==2015 & 
                                                      World_tab$age %in% c(50:55))]), age_vals = c(50,55))

Worldfem_mid<-lm(mx_vals~age_vals, data = xframe)

Worldfem_mid2<-predict(Worldfem_mid, newdata = data.frame(age_vals = seq(0,100, by = 5)))


plot(c(World_tab$age[which(World_tab$Sex=="female" & World_tab$Year==2015)])[-c(22)],
     c(log(World_tab$mx[which(World_tab$Sex=="female" & World_tab$Year==2015)]))[-c(22)], 
     xlim = c(40,100), 
     #   ylim = c(-1,1),
     ylim = c(-6,-1),las = 2, 
     xlab = "Age", ylab = "log mx")

points(predict(Worldfem_mid)~c(50,55), pch = 16, col = "orange")
points(predict(Worldfem_mid)~c(50,55), type = "l", lwd = 3, col = "orange")
points(predict(Worldfem_mid, newdata = data.frame(age_vals = seq(40,110, by  =5)))~seq(40,110, by  =5), 
       type = "l", lwd = 3, lty = 3, col = "orange")


xframe<-data.frame(mx_vals = log(World_tab$mx[which(World_tab$Sex=="female" & 
                                                      World_tab$Year==2015 & 
                                                      World_tab$age %in% c(90:95))]), age_vals = c(90,95))

Worldfem_mid3<-lm(mx_vals~age_vals, data = xframe)

Worldfem_mid4<-predict(Worldfem_mid3, newdata = data.frame(age_vals = seq(0,100, by = 5)))

points(predict(Worldfem_mid3)~c(90,95), pch = 16, col = "lightblue")
points(predict(Worldfem_mid3)~c(90,95), type = "l", lwd = 3, col = "lightblue")
points(predict(Worldfem_mid3, newdata = data.frame(age_vals = seq(40,110, by  =5)))~seq(40,110, by  =5), 
       type = "l", lwd = 3, lty = 3, col = "lightblue")


abline(h = 0, lty = 3)

## Slaps on some labels for the slope and change in slope

text(90,-3.5, paste0("Age 50-55 slope ",
                     round(Worldfem_mid$coefficients[[2]], digits = 3)), col = "orange")

text(90,-4, paste0("Age 90-95 slope ",
                   round(Worldfem_mid3$coefficients[[2]], digits = 3)), col = "lightblue")

text(90,-4.5, paste0("deceleration ",
                     round(Worldfem_mid$coefficients[[2]]-Worldfem_mid3$coefficients[[2]], digits = 3)))

dev.off()

########################################################
########################################################

## Fig. 2

########################################################
########################################################


tiff(filename = "Figure_2_mx.tiff",
     width = 6, height = 6, units = "in", pointsize = 12,
     compression = c("none"),
     bg = "white", res = 300)

par(mfrow = c(2,2), bty = "n", mar = c(5.1,5.6,4.1,2.1))

## Plots the effect of a 1 in 5k, 10k and 100k cohort blending error on late-life mortality

plot(log(qxtomx(ltab_sim$qx[-c(110)])),xlim = c(95,110), ylim = c(-1.2,0.2), 
     type = "l", ylab = "log mx \n", xlab = "Age", 
     las = 2, lwd = 2, cex.axis = 1.3, cex.lab = 1.3)

points(log(mx_out[[2]][-c(length(mx_out[[100]]))])~c(50:120), 
       pch = 16)

points(log(mx_out[[10]][-c(length(mx_out[[100]]))])~c(50:120),
       pch = 16, col  ="darkgrey")


## fits a smoothed spline to the 1 in 1000 and 1 in 10,000 error rates
points(smooth.spline(c(log(mx_out[[2]][-c(length(mx_out[[100]]))])[1:60])~c(50:109), df = 7), 
       type ="l", lwd = 3, lty = 3)

points(smooth.spline(c(log(mx_out[[10]][-c(length(mx_out[[100]]))])[1:60])~c(50:109), df = 7), 
       type ="l", lwd = 3, lty = 3, col = "darkgrey")


mtext(text = "a", side = 3, adj = 0, cex = 1.3)
abline(h = seq(-1.2,0.2, by = 0.4), lty = 3)


## Plots the effect of cross-cohort blending on the Jeanne Calment cohort

## Plots the flattening in late-life mx
plot(log(qxtomx(lxtoqx(new_lx))[-c(60)])~c(50:108), xlim = c(95,110), ylim = c(-1.2,0.2),
     pch = 20, ylab = "log mx \n", xlab = "Age", col = "darkgrey", 
     las = 2, lwd = 2, cex.axis = 1.3, cex.lab = 1.3)
points(log(qxtomx(lxtoqx(new_lx))[-c(60)])~c(50:108), type = "l",col = "darkgrey")

points(log(Jeanne_cohort$mx[51:109])~c(50:108), pch = 20, col = "orange")
points(log(Jeanne_cohort$mx[51:109])~c(50:108), type = "l",col = "orange")

abline(lm(log(Jeanne_cohort$mx[51:91])~c(50:90)))

abline(h = seq(-1.2,0.2, by = 0.4), lty = 3)

mtext(text = "b", side = 3, adj = 0, cex = 1.3)

## Plots the percentage of all deaths in each age that are errors for a 1 in 10k lifetime error
## or 1 in 1k error

plot(c(log(Jeanne_cohort$mx[51:109])-log(qxtomx(lxtoqx(new_lx))[-c(60)]))~c(50:108), 
     pch = 20, ylab = "Percent error \n", xlab = "Age", las = 2, xlim = c(80,110),
     cex.axis = 1.3, cex.lab = 1.3)

points(c(log(Jeanne_cohort$mx[51:109])-log(qxtomx(lxtoqx(new_lx_10k))[-c(60)]))~c(50:108), 
       pch = 20, col = "darkgrey")

abline(h = seq(0,0.1, by = 0.02), lty = 3)

mtext(text = "c", side = 3, adj = 0, cex = 1.3)

## Number of deaths over 100 that are age over-estimate errors, under a 1 in 1000 error rate
mean(c(c(rep(NA,times = 10),c(Jeanne_cohort_plus$dx*0.001)[-c(101:110)])/c(Jeanne_cohort$dx))[100:110], na.rm = T)

## Plots the effect of symmetric cohort blending, as caused by merging cohorts,
## on the age-specific probability of death.

plot(c(log(Jeanne_cohort$mx[51:110])/log(qxtomx(lxtoqx(new_lx_10k))))~c(50:109), 
     pch = 20, ylab = "Proportional change in mx \n", xlab = "Age", las = 2, 
     cex.axis = 1.3, cex.lab = 1.3, col = "darkgrey",xlim = c(80,110), ylim = c(0.75,1))

points(c(log(Jeanne_cohort$mx[51:110])/log(qxtomx(lxtoqx(new_lx))))~c(50:109), pch = 20)

abline(h = seq(-1,1, by = 0.05), lty = 3)

mtext(text = "d", side = 3, adj = 0, cex = 1.3)

par(mfrow = c(1,1),mar = c(5.1,4.1,4.1,2.1))

dev.off()


########################################################
########################################################

## Fig. 3

########################################################
########################################################

########################################################

## Fig. 3a-d

########################################################

## Plots the plateau in late-life mortality by coverage, 
## development and pop size 

tiff(filename = "Figure_3a_d_mx.tiff",
     width = 7, height = 3.5, units = "in", pointsize = 12,
     compression = c("none"),
     bg = "white", res = 300)

par(mfrow = c(1,4), bty = "n", mar = c(4.1,4.1,2.1,2.1))

boxplot(c(Death_list$Slope_ratios.1-Death_list$Slope_ratios.3)[Death_list$Cover=="LowQ"],
        c(c(Death_list$Slope_ratios.1-Death_list$Slope_ratios.3)[Death_list$Cover=="HighQ"],
          c(Death_list$Slope_ratios.1-Death_list$Slope_ratios.3)[Death_list$Cover=="MedQ"]),
        las = 2, names = c("<50%",">50%"), 
        main = "", ylab = "Deceleration", pch = "+",ylim = c(0,0.3))

abline(h = seq(-1,1,by = 0.1), lty = 3)

text(c(1.5),c(0.275), labels = "NS")

#text(c(1.5),c(0.06), labels = "Death coverage", cex = 1.3)

mtext(text = "a", side = 3, adj = 0, cex = 1.3)

## p = 0.44
t.test(c(c(Death_list$Slope_ratios.1-Death_list$Slope_ratios.3)[Death_list$Cover=="HighQ"],
         c(Death_list$Slope_ratios.1-Death_list$Slope_ratios.3)[Death_list$Cover=="MedQ"]),
       c(Death_list$Slope_ratios.1-Death_list$Slope_ratios.3)[Death_list$Cover=="LowQ"])

boxplot(c(Birth_list$Slope_ratios.1-Birth_list$Slope_ratios.3)[Birth_list$Cover=="LowQ"],
        c(c(Birth_list$Slope_ratios.1-Birth_list$Slope_ratios.3)[Birth_list$Cover=="HighQ"],
          c(Birth_list$Slope_ratios.1-Birth_list$Slope_ratios.3)[Birth_list$Cover=="MedQ"]),
        las = 2, names = c("<50%",">50%"), 
        main = "", ylab = "",pch = "+", ylim = c(0,0.4))

abline(h = seq(-1,1,by = 0.1), lty = 3)
mtext(text = "b", side = 3, adj = 0, cex = 1.3)

text(c(1.5),c(0.35), labels = "*")
#text(c(1.5),c(0.06), labels = "Birth coverage", cex = 1.3)

## p = 0.0131
t.test(c(c(Birth_list$Slope_ratios.1-Birth_list$Slope_ratios.3)[Birth_list$Cover=="HighQ"],
         c(Birth_list$Slope_ratios.1-Birth_list$Slope_ratios.3)[Birth_list$Cover=="MedQ"]),
       c(Birth_list$Slope_ratios.1-Birth_list$Slope_ratios.3)[Birth_list$Cover=="LowQ"])


plot(as.numeric(as.character(Slope_frame_pooled$Year[grep("High-income", Slope_frame_pooled$Pop)])),
     c(Slope_frame_pooled$Slope_ratios.1-Slope_frame_pooled$Slope_ratios.3)[grep("High-income", Slope_frame_pooled$Pop)],
     ylim = c(0,0.25),
     las  =2, pch = "+", main = "", ylab = "", xlab =  "")

#points(as.numeric(as.character(Slope_frame_pooled$Year[grep("Upper-middle", Slope_frame_pooled$Pop)])),
#     c(Slope_frame_pooled$Slope_ratios.1-Slope_frame_pooled$Slope_ratios.3)[grep("Upper-middle", Slope_frame_pooled$Pop)],
#      pch = 15, col = rgb(0,0,0,0.3))

points(as.numeric(as.character(Slope_frame_pooled$Year[grep("Middle-income", Slope_frame_pooled$Pop)])),
       c(Slope_frame_pooled$Slope_ratios.1-Slope_frame_pooled$Slope_ratios.3)[grep("Middle-income", Slope_frame_pooled$Pop)],
       pch = 5)

#points(as.numeric(as.character(Slope_frame_pooled$Year[grep("Lower-middle", Slope_frame_pooled$Pop)])),
#       c(Slope_frame_pooled$Slope_ratios.1-Slope_frame_pooled$Slope_ratios.3)[grep("Lower-middle", Slope_frame_pooled$Pop)],
#       pch = 2, col = rgb(0,0,0,0.3))

points(as.numeric(as.character(Slope_frame_pooled$Year[grep("Low-income", Slope_frame_pooled$Pop)])),
       c(Slope_frame_pooled$Slope_ratios.1-Slope_frame_pooled$Slope_ratios.3)[grep("Low-income", Slope_frame_pooled$Pop)],
       pch = 20, col = rgb(0,0,0,0.3))

text(c(1980),y  = c(0.11), labels = "Income")
text(c(1980),y  = c(0.0825), labels = "High")
text(c(1980),y  = c(0.06), labels = "Med ")
text(c(1980),y  = c(0.035), labels = "Low ")

points(x= c(1955,1955),c(0.0825,0.0825), pch = "+")
points(x= c(1955,1955),c(0.06,0.06), pch = 5)
points(c(1955,1955),c(0.035,0.035), pch = 20, col = rgb(0,0,0,0.3))

abline(h = seq(-1,1,by = 0.05), lty = 3)
mtext(text = "c", side = 3, adj = 0, cex = 1.3)


plot(as.numeric(as.character(Slope_frame_pooled$Year[grep("More developed regions_", Slope_frame_pooled$Pop)])),
     c(Slope_frame_pooled$Slope_ratios.1-Slope_frame_pooled$Slope_ratios.3)[grep("More developed regions_", Slope_frame_pooled$Pop)],
     ylim = c(0,0.25),
     las  =2, pch = "+", main = "", ylab = "", xlab =  "")

points(as.numeric(as.character(Slope_frame_pooled$Year[grep("Less developed regions_", Slope_frame_pooled$Pop)])),
       c(Slope_frame_pooled$Slope_ratios.1-Slope_frame_pooled$Slope_ratios.3)[grep("Less developed regions_", Slope_frame_pooled$Pop)],
       pch = 5)

points(as.numeric(as.character(Slope_frame_pooled$Year[grep("Least developed countries", Slope_frame_pooled$Pop)])),
       c(Slope_frame_pooled$Slope_ratios.1-Slope_frame_pooled$Slope_ratios.3)[grep("Least developed countries", Slope_frame_pooled$Pop)],
       pch = 20, col = rgb(0,0,0,0.3))

text(c(1980),y  = c(0.11), labels = "Development")

text(c(1980),y  = c(0.0825), labels = "More")
text(c(1980),y  = c(0.06), labels = "Less")
text(c(1980),y  = c(0.035), labels = "Least")

points(x= c(1955,1955),c(0.0825,0.0825), pch = "+")
points(x= c(1955,1955),c(0.06,0.06), pch = 5)
points(c(1955,1955),c(0.035,0.035), pch = 20, col = rgb(0,0,0,0.3))


abline(h = seq(-1,1,by = 0.05), lty = 3)

mtext(text = "d", side = 3, adj = 0, cex = 1.3)

dev.off()


###############################################################

## Fig. 3e

###############################################################

require(beeswarm)

tiff(filename = "Figure_3e_mx.tiff",
     width = 7, height = 5, units = "in", pointsize = 12,
     compression = c("none"),
     bg = "white", res = 300)


par(mfrow = c(1,1), bty = "n", mar = c(5.1,4.1,3.1,2.1))

beeswarm(c(Slope_frame_complete$Slope_ratios.1-Slope_frame_complete$Slope_ratios.3)~Slope_frame_complete$Year,
         corral = "wrap", method = "hex",
         ylab = "Deceleration", xlab = "Year", pch = 20, las = 2, col = rgb(0,0.5,0.8,0.2))

abline(h = seq(0,0.8,by = 0.05), lty = 3)

par(new = T)

boxplot(c(Slope_frame_complete$Slope_ratios.1-Slope_frame_complete$Slope_ratios.3)~Slope_frame_complete$Year,
        axes = F, pch = "", col = rgb(0,0,0,0))

mtext(text = "e", side = 3, adj = 0, cex = 1.3)

dev.off()

########################################################
########################################################

## Fig. 4

########################################################
########################################################

require(pracma)

#xobj<-lm(MRDT_N$lm_resid95~as.numeric(MRDT_N$Year.x)+MRDT_N$F95+MRDT_N$M95)
qplot(Pred_obj[as.numeric(names(predict(xobj)))], predict(xobj),
      alpha = I(0.4), ylab = "Predicted", xlab = "Observed")+
  geom_smooth(method = "lm", color = "black")+
  ## adds orthog. distance regression
  # geom_abline(odregress(Pred_obj[as.numeric(names(predict(xobj)))], predict(xobj))$coeff)+
  theme_bw()
cor.test(Pred_obj[as.numeric(names(predict(xobj)))],predict(xobj))

summary(xobj)[9]

ggsave("Figure_4a_mx.tiff", device = "tiff", height = 5, width = 5, units = c("in"),dpi = 300)

###############

## The key manoeuvre:
## corrects for these factors 
## and examines residual mortality decelerations

tiff(filename = "Figure_4b.tiff",
     width = 1.7, height = 5, units = "in", pointsize = 12,
     compression = c("none"),
     bg = "white", res = 300)

par(mfrow = c(1,1), bty = "n", mar = c(7.1,4.1,4.1,2.1))

boxplot(Pred_obj[as.numeric(names(predict(xobj)))],residuals(xobj),
        names = list("uncorrected", "residual"), las = 2, pch = 20)
abline(h = seq(-1,1,by = 0.2), lty = 3)

par(mfrow = c(1,1), bty = "n", mar = c(5.1,4.1,4.1,2.1))

dev.off()

########################################################
########################################################

## Fig. S1

########################################################
########################################################


tiff(filename = "Figure_S1_mx.tiff",
     width = 7, height = 5, units = "in", pointsize = 12,
     compression = c("none"),
     bg = "white", res = 300)


## recreates figures after normalising for adult and average life expectancy

summary(e0_corrected)
summary(e40_corrected)

par(mfrow =c(1,2), bty = "n")

beeswarm(residuals(e0_corrected)~Slope_frame_complete$Year,
         corral = "wrap", method = "hex",
         ylab = "e0-corrected deceleration", xlab = "Year", pch = 20, las = 2, col = rgb(0,0.5,0.8,0.2))

abline(h = seq(-0.8,0.8,by = 0.2), lty = 3)

par(new = T)

boxplot(residuals(e0_corrected)~Slope_frame_complete$Year,
        axes = F, pch = "", col = rgb(0,0,0,0))

mtext(text = "a", side = 3, adj = 0, cex = 1.3)


beeswarm(residuals(e40_corrected)~Slope_frame_complete$Year,
         corral = "wrap", method = "hex",
         ylab = "e40-corrected deceleration", xlab = "Year", pch = 20, las = 2, col = rgb(0,0.5,0.8,0.2))

abline(h = seq(-0.8,0.8,by = 0.2), lty = 3)

par(new = T)

boxplot(residuals(e40_corrected)~Slope_frame_complete$Year,
        axes = F, pch = "", col = rgb(0,0,0,0))

mtext(text = "b", side = 3, adj = 0, cex = 1.3)


par(mfrow =c(1,1))

dev.off()
