# Supplementary material for: Errors as a primary cause of late-life mortality deceleration and plateaus
Source: PLoS Biol. 2018 Dec 20;16(12):e2006776. doi: 10.1371/journal.pbio.2006776 (PMC6301557; doi:10.1371/journal.pbio.2006776)
Supplement: S3 Data — (XLSX) [file pbio.2006776.s007.xlsx]

## Sheet: Export Summary
	This document was exported from Numbers. Each table was converted to an Excel worksheet. All other objects on each Numbers sheet were placed on separate worksheets. Please be aware that formula calculations may differ in Excel.
	Numbers Sheet Name	Numbers Table Name	Excel Worksheet Name
	Fig_3a
		Table 1	Fig_3a
	Fig_3b
		Table 1	Fig_3b
	Fig_3cd
		Table 1	Fig_3cd
	Fig_3e
		Table 1	Fig_3e

## Sheet: Fig_3a
Below_50pct_Fig_3a	Above_50pct_Fig_3a
0.917986	0.853325
0.897139	0.835126
0.878407	0.832649
0.865358	0.373148
0.86163	0.891962
0.854963	0.829476
0.847582	0.32752
0.834489	0.893962
0.829812	0.858331
0.829794	0.771512
0.781567	0.828765
0.732524	0.904467
0.711537	0.361135
0.706997	0.875419
0.679969	0.802629
0.66522	0.789261
0.621663	0.788493
0.612677	0.40718
0.602347	0.904467
0.595373	0.78812
0.496711	0.781451
0.470659	0.776335
0.431189	0.77843
0.404566	0.350687
0.385949	0.78104
	0.771377
	0.770142
	0.768943
	0.765235
	0.758233
	0.754042
	0.748446
	0.7365
	0.733363
	0.727435
	0.722025
	0.7194
	0.714049
	0.71382
	0.710718
	0.7107
	0.705616
	0.703245
	0.701578
	0.700027
	0.698867
	0.695056
	0.694569
	0.694192
	0.689929
	0.689453
	0.686232
	0.682337
	0.681484
	0.680111
	0.676624
	0.67516
	0.670296
	0.669414
	0.668484
	0.667258
	0.66534
	0.664407
	0.66415
	0.663289
	0.65577
	0.654278
	0.652818
	0.651219
	0.64155
	0.640458
	0.639699
	0.636238
	0.633735
	0.633634
	0.631706
	0.628064
	0.62681
	0.621565
	0.619579
	0.618612
	0.617766
	0.617399
	0.616931
	0.614139
	0.612222
	0.61207
	0.611356
	0.610446
	0.608623
	0.607181
	0.606947
	0.606128
	0.600703
	0.598011
	0.590829
	0.58674
	0.585714
	0.583601
	0.583471
	0.5809
	0.579446
	0.577321
	0.576681
	0.575311
	0.574552
	0.572612
	0.572521
	0.572443
	0.572362
	0.57034
	0.568343
	0.565627
	0.563244
	0.56128
	0.554706
	0.55188
	0.550439
	0.55005
	0.544628
	0.543619
	0.542448
	0.538438
	0.538419
	0.537243
	0.529928
	0.528591
	0.527369
	0.525382
	0.52301
	0.519042
	0.518416
	0.517677
	0.516266
	0.516122
	0.513707
	0.512788
	0.507316
	0.502378
	0.499967
	0.499405
	0.498591
	0.498417
	0.49348
	0.49141
	0.490799
	0.490683
	0.486937
	0.486382
	0.485526
	0.485267
	0.485238
	0.480821
	0.480821
	0.478572
	0.477434
	0.475944
	0.475364
	0.471933
	0.471878
	0.470794
	0.468254
	0.467929
	0.467321
	0.466159
	0.465561
	0.459682
	0.456431
	0.452911
	0.450318
	0.450047
	0.446828
	0.445129
	0.443046
	0.442588
	0.442272
	0.439709
	0.438973
	0.437146
	0.436742
	0.433382
	0.429436
	0.428362
	0.42023
	0.418482
	0.417057
	0.40896
	0.408936
	0.399162
	0.397693
	0.397693
	0.393011
	0.388477
	0.388142
	0.387928
	0.382698
	0.381814
	0.381327
	0.378732
	0.377524
	0.377111
	0.371821
	0.364043
	0.360756
	0.360338
	0.356575
	0.356414
	0.341346
	0.338155
	0.337385
	0.334013
	0.319162
	0.318775
	0.310243
	0.308994
	0.303258
	0.299171
	0.294765
	0.285998
	0.2427
	0.22997
	0.208574
	0.201783
	0.197755
	0.197755
	0.19163
	0.19163
	0.18255
	0.121771

## Sheet: Fig_3b
Below_50pct_Fig_3b	Above_50pct_Fig_3b
0.917986	0.433382
0.865358	0.373148
0.86163	0.475364
0.854963	0.897139
0.847582	0.467929
0.834489	0.621663
0.829794	0.360338
0.802629	0.607181
0.66522	0.388477
0.595373	0.478572
	0.904467
	0.891962
	0.878407
	0.858331
	0.853325
	0.835126
	0.832649
	0.829812
	0.829476
	0.828765
	0.789261
	0.788493
	0.78812
	0.781567
	0.781451
	0.77843
	0.776335
	0.771512
	0.771377
	0.770142
	0.768943
	0.765235
	0.758233
	0.754042
	0.748446
	0.7365
	0.733363
	0.732524
	0.727435
	0.722025
	0.7194
	0.714049
	0.71382
	0.711537
	0.710718
	0.7107
	0.706997
	0.705616
	0.703245
	0.701578
	0.700027
	0.698867
	0.695056
	0.694569
	0.694192
	0.689929
	0.689453
	0.686232
	0.682337
	0.681484
	0.680111
	0.679969
	0.676624
	0.67516
	0.670296
	0.669414
	0.668484
	0.667258
	0.66534
	0.664407
	0.66415
	0.663289
	0.65577
	0.654278
	0.652818
	0.651219
	0.64155
	0.640458
	0.639699
	0.636238
	0.633735
	0.633634
	0.631706
	0.628064
	0.62681
	0.621565
	0.619579
	0.618612
	0.617766
	0.617399
	0.616931
	0.614139
	0.612677
	0.612222
	0.61207
	0.611356
	0.610446
	0.608623
	0.606947
	0.606128
	0.602347
	0.600703
	0.598011
	0.590829
	0.58674
	0.585714
	0.583601
	0.583471
	0.5809
	0.579446
	0.577321
	0.576681
	0.575311
	0.574552
	0.572612
	0.572521
	0.572443
	0.572362
	0.57034
	0.568343
	0.565627
	0.563244
	0.56128
	0.554706
	0.55188
	0.550439
	0.55005
	0.544628
	0.543619
	0.542448
	0.538438
	0.538419
	0.537243
	0.529928
	0.528591
	0.527369
	0.525382
	0.52301
	0.519042
	0.518416
	0.517677
	0.516266
	0.516122
	0.513707
	0.512788
	0.507316
	0.502378
	0.499967
	0.499405
	0.498591
	0.498417
	0.496711
	0.49348
	0.49141
	0.490799
	0.490683
	0.486937
	0.486382
	0.485526
	0.485267
	0.485238
	0.480821
	0.477434
	0.475944
	0.471933
	0.471878
	0.470794
	0.470659
	0.468254
	0.467321
	0.466159
	0.465561
	0.459682
	0.456431
	0.452911
	0.450318
	0.450047
	0.446828
	0.445129
	0.443046
	0.442588
	0.442272
	0.439709
	0.438973
	0.437146
	0.436742
	0.431189
	0.429436
	0.428362
	0.42023
	0.418482
	0.417057
	0.40896
	0.408936
	0.40718
	0.404566
	0.399162
	0.397693
	0.393011
	0.388142
	0.387928
	0.385949
	0.382698
	0.381814
	0.381327
	0.378732
	0.377524
	0.377111
	0.371821
	0.364043
	0.361135
	0.360756
	0.356575
	0.356414
	0.350687
	0.341346
	0.338155
	0.337385
	0.334013
	0.32752
	0.319162
	0.318775
	0.310243
	0.308994
	0.303258
	0.299171
	0.296643
	0.294765
	0.29038
	0.285998
	0.2427
	0.22997
	0.208574
	0.201783
	0.197755
	0.197755
	0.19163
	0.19163

## Sheet: Fig_3cd
Table 1
Year_Fig_3c	High_Income_Fig_3c	Med_Income_Fig_3c	Low_Income_Fig_3c	More_dev_Fig_3d	Less_dev_Fig_3d	Least_dev_Fig_3d
1950
1955	0.892799
1960	0.866554	0.828366		0.884616
1965	0.790363	0.798474		0.803388	0.859473
1970	0.725193	0.809144		0.736668	0.880269
1975	0.649198	0.787729		0.657225	0.838968
1980	0.598064	0.777896		0.609909	0.808435
1985	0.566044	0.709953		0.580771	0.723402
1990	0.533618	0.680403		0.54125	0.658838
1995	0.526186	0.662469		0.542207	0.616864
2000	0.515975	0.615418		0.504948	0.579964	0.918949
2005	0.48469	0.559309		0.468572	0.534049	0.775236
2010	0.465171	0.507895	0.934671	0.469181	0.485132	0.599964
2015	0.454182	0.491583	0.871461	0.465201	0.469534	0.558041
1950
1955
1960
1965	0.7856			0.81138
1970	0.748117			0.798131
1975	0.705695			0.731395
1980	0.690231			0.710516
1985	0.654923			0.664434
1990	0.609633	0.840739		0.583141	0.850386
1995	0.598324	0.762448		0.573797	0.759986
2000	0.569698	0.690809		0.513023	0.702193	0.925924
2005	0.520751	0.627375		0.473069	0.630541	0.751932
2010	0.485936	0.541556		0.457048	0.54524	0.623877
2015	0.466212	0.522274		0.439717	0.52798	0.58597

## Sheet: Fig_3e
Table 1
Year_Fig_3e	Deceleration_Fig_3e
1950	0.512819
1955	0.481788
1960	0.456148
1965	0.434679
1970	0.424109
1975	0.425264
1980	0.410394
1985	0.403991
1990	0.484477
1995	0.52789
2000	0.506549
2005	0.579371
2010	0.604137
2015	0.581184
1950	0.317169
1955	0.304909
1960	0.294613
1965	0.28626
1970	0.290034
1975	0.302835
1980	0.316738
1985	0.325565
1990	0.44765
1995	0.405046
2000	0.359094
2005	0.301408
2010	0.305654
2015	0.303258
1950	0.84387
1955	0.754925
1960	0.684161
1965	0.62581
1970	0.613188
1975	0.629832
1980	0.626209
1985	0.653696
1990	0.749029
1995	0.642612
2000	0.633915
2005	0.618558
2010	0.624712
2015	0.614139
1950	0.29302
1955	0.284509
1960	0.282213
1965	0.28176
1970	0.286308
1975	0.293725
1980	0.306188
1985	0.332481
1990	0.425944
1995	0.399726
2000	0.361169
2005	0.382444
2010	0.383739
2015	0.381327
1950	0.840508
1955	0.692346
1960	0.662439
1965	0.629753
1970	0.5936
1975	0.534161
1980	0.52045
1985	0.516727
1990	0.454241
1995	0.427095
2000	0.435546
2005	0.430324
2010	0.390632
2015	0.385949
1950	0.335771
1955	0.365788
1960	0.44086
1965	0.421572
1970	0.439731
1975	0.363147
1980	0.580731
1985	0.350667
1990	0.444329
1995	0.447136
2000	0.476849
2005	0.46167
2010	0.383503
2015	0.378732
1950	0.570316
1955	0.500019
1960	0.441346
1965	0.377511
1970	0.343032
1975	0.356193
1980	0.359334
1985	0.496676
1990	0.464152
1995	0.425858
2000	0.399897
2005	0.402834
2010	0.384509
2015	0.377524
1950	0.478762
1955	0.309098
1960	0.192785
1965	0.109993
1970	0.0513078
1975	0.0128836
1980	-0.00676911
1985	-0.00917641
1990	0.00567028
1995	0.0333442
2000	0.0513864
2005	0.114149
2010	0.363194
2015	0.356575
1950	0.845792
1955	0.811192
1960	0.789818
1965	0.743349
1970	0.687463
1975	0.647744
1980	0.626631
1985	0.379342
1990	0.4855
1995	0.759915
2000	0.728752
2005	0.592049
2010	0.711035
2015	0.67516
1950	0.752708
1955	0.71431
1960	0.710912
1965	0.712848
1970	0.67971
1975	0.474405
1980	0.502981
1985	0.579815
1990	0.740405
1995	0.832836
2000	0.853007
2005	0.751694
2010	0.73573
2015	0.700027
1950	0.676982
1955	0.683806
1960	0.78387
1965	0.765146
1970	0.766172
1975	0.753734
1980	0.650464
1985	0.694709
1990	0.68906
1995	0.68877
2000	0.634006
2005	0.584708
2010	0.567637
2015	0.590829
1950	0.804978
1955	0.840978
1960	0.756451
1965	0.744041
1970	0.700602
1975	0.700846
1980	0.675807
1985	0.695206
1990	0.710191
1995	0.823613
2000	0.716522
2005	0.688763
2010	0.809277
2015	0.771512
1950	0.583362
1955	0.572051
1960	0.378417
1965	0.414757
1970	0.405613
1975	0.360642
1980	0.372744
1985	0.414435
1990	0.574329
1995	0.780371
2000	0.704246
2005	0.706353
2010	0.761357
2015	0.7365
1950	0.612062
1955	0.596308
1960	0.5677
1965	0.536619
1970	0.514925
1975	0.513767
1980	0.497807
1985	0.500716
1990	0.558834
1995	0.613783
2000	0.573589
2005	0.557661
2010	0.483704
2015	0.468254
1950	0.589257
1955	0.697443
1960	0.681874
1965	0.703615
1970	0.769705
1975	0.695045
1980	0.65454
1985	0.67005
1990	0.663021
1995	0.671856
2000	0.660218
2005	0.614683
2010	0.571041
2015	0.565627
1950	0.45176
1955	0.466091
1960	0.48032
1965	0.497765
1970	0.473199
1975	0.411264
1980	0.394144
1985	0.380196
1990	0.374489
1995	0.359969
2000	0.351581
2005	0.337194
2010	0.33258
2015	0.32752
1950	0.513456
1955	0.488966
1960	0.485831
1965	0.502844
1970	0.504766
1975	0.5189
1980	0.485034
1985	0.450584
1990	0.478116
1995	0.432698
2000	0.39459
2005	0.382145
2010	0.368975
2015	0.363258
1950	0.6125
1955	0.557481
1960	0.510661
1965	0.470575
1970	0.546615
1975	0.72404
1980	0.545041
1985	0.288729
1990	0.183376
1995	0.176916
2000	0.17463
2005	0.182041
2010	0.189689
2015	0.19163
1950	0.610626
1955	0.517093
1960	0.510076
1965	0.506341
1970	0.485342
1975	0.459048
1980	0.449729
1985	0.425799
1990	0.528596
1995	0.42353
2000	0.401853
2005	0.398943
2010	0.378994
2015	0.373148
1950	0.29213
1955	0.272998
1960	0.295652
1965	0.352926
1970	0.334691
1975	0.324274
1980	0.321847
1985	0.3293
1990	0.335248
1995	0.316372
2000	0.321089
2005	0.301958
2010	0.29574
2015	0.294765
1950	0.469856
1955	0.407719
1960	0.454559
1965	0.434685
1970	0.415639
1975	0.450862
1980	0.47535
1985	0.445436
1990	0.470525
1995	0.442019
2000	0.457031
2005	0.450886
2010	0.432399
2015	0.428362
1950	0.450906
1955	0.410143
1960	0.708296
1965	0.699894
1970	0.661736
1975	0.630732
1980	0.576567
1985	0.523343
1990	0.468878
1995	0.394488
2000	0.343323
2005	0.470927
2010	0.448993
2015	0.443046
1950	0.689221
1955	0.685535
1960	0.708186
1965	0.759844
1970	0.66086
1975	0.549757
1980	0.487307
1985	0.459017
1990	0.432291
1995	0.398792
2000	0.370676
2005	0.339392
2010	0.313657
2015	0.308994
1950	0.53677
1955	0.534396
1960	0.529067
1965	0.596484
1970	0.662452
1975	0.606611
1980	0.563648
1985	0.528967
1990	0.486918
1995	0.453898
2000	0.429871
2005	0.405372
2010	0.385439
2015	0.381814
1950	0.804497
1955	0.74111
1960	0.740239
1965	0.704323
1970	0.658982
1975	0.640998
1980	0.511755
1985	0.476727
1990	0.477214
1995	0.478345
2000	0.479758
2005	0.462658
2010	0.454701
2015	0.450047
1950	0.414078
1955	0.412672
1960	0.410245
1965	0.409979
1970	0.409897
1975	0.483378
1980	0.426535
1985	0.368909
1990	0.359695
1995	0.355415
2000	0.372413
2005	0.326765
2010	0.323424
2015	0.319162
1950	0.519686
1955	0.509681
1960	0.514464
1965	0.517683
1970	0.531531
1975	0.564084
1980	0.470853
1985	0.180763
1990	0.175967
1995	0.163236
2000	0.172379
2005	0.200663
2010	0.203247
2015	0.208574
1950	0.703534
1955	0.672858
1960	0.660971
1965	0.61906
1970	0.582081
1975	0.502379
1980	0.460322
1985	0.475441
1990	0.49061
1995	0.530277
2000	0.543959
2005	0.52912
2010	0.480768
2015	0.52301
1950	0.531292
1955	0.581962
1960	0.606671
1965	0.581507
1970	0.534783
1975	0.472749
1980	0.453283
1985	0.469488
1990	0.468015
1995	0.518237
2000	0.568975
2005	0.545848
2010	0.516898
2015	0.518416
1950	0.738992
1955	0.71044
1960	0.730073
1965	0.775226
1970	0.718287
1975	0.629569
1980	0.533567
1985	0.554282
1990	0.493519
1995	0.545753
2000	0.597614
2005	0.618384
2010	0.6215
2015	0.65577
1950	0.659018
1955	0.710425
1960	0.666725
1965	0.626238
1970	0.638363
1975	0.594317
1980	0.546187
1985	0.51919
1990	0.499348
1995	0.479726
2000	0.45919
2005	0.445123
2010	0.437828
2015	0.43199
1950	0.543971
1955	0.531068
1960	0.517287
1965	0.498108
1970	0.478785
1975	0.467936
1980	0.446516
1985	0.445945
1990	0.438056
1995	0.434607
2000	0.428956
2005	0.421249
2010	0.417839
2015	0.397693
1950	0.724477
1955	0.666971
1960	0.616312
1965	0.59525
1970	0.589621
1975	0.564354
1980	0.541447
1985	0.524953
1990	0.516612
1995	0.498244
2000	0.483733
2005	0.464509
2010	0.441476
2015	0.425604
1950	0.84932
1955	0.804644
1960	0.763227
1965	0.72439
1970	0.687811
1975	0.653132
1980	0.619928
1985	0.58812
1990	0.555718
1995	0.524859
2000	0.49635
2005	0.462717
2010	0.426054
2015	0.404566
1950	0.700465
1955	0.672082
1960	0.644842
1965	0.618431
1970	0.595383
1975	0.576601
1980	0.557949
1985	0.540076
1990	0.53253
1995	0.521576
2000	0.496762
2005	0.475702
2010	0.459333
2015	0.445129
1950	0.490736
1955	0.45669
1960	0.431999
1965	0.411474
1970	0.408066
1975	0.40448
1980	0.395924
1985	0.386924
1990	0.459124
1995	0.578059
2000	0.545171
2005	0.603028
2010	0.651672
2015	0.635433
1950	0.283563
1955	0.334796
1960	0.317221
1965	0.250456
1970	0.30921
1975	0.325033
1980	0.292505
1985	0.350537
1990	0.535347
1995	0.803738
2000	0.713695
2005	0.510417
2010	0.390727
2015	0.377111
1950	0.270521
1955	0.266327
1960	0.265764
1965	0.26589
1970	0.276251
1975	0.28467
1980	0.287315
1985	0.296924
1990	0.495906
1995	0.415563
2000	0.374918
2005	0.407566
2010	0.378739
2015	0.371821
1950	0.490486
1955	0.477972
1960	0.479509
1965	0.481033
1970	0.491795
1975	0.52844
1980	0.563231
1985	0.446107
1990	0.46987
1995	0.515161
2000	0.507351
2005	0.445593
2010	0.441703
2015	0.438973
1950	0.647415
1955	0.548301
1960	0.468577
1965	0.383011
1970	0.33865
1975	0.355194
1980	0.35933
1985	0.538946
1990	0.497347
1995	0.4404
2000	0.403347
2005	0.38614
2010	0.403649
2015	0.393011
1950	0.622416
1955	0.444659
1960	0.334965
1965	0.263266
1970	0.216161
1975	0.237581
1980	0.290242
1985	0.315469
1990	0.333038
1995	0.348477
2000	0.361813
2005	0.370448
2010	0.444791
2015	0.439709
1950	0.732781
1955	0.682988
1960	0.639294
1965	0.600679
1970	0.559073
1975	0.538828
1980	0.520978
1985	0.512314
1990	0.563376
1995	0.618801
2000	0.628201
2005	0.633118
2010	0.530944
2015	0.512788
1950	0.664318
1955	0.699198
1960	0.728185
1965	0.755373
1970	0.591447
1975	0.393274
1980	0.378009
1985	0.366906
1990	0.358672
1995	0.353994
2000	0.34522
2005	0.394197
2010	0.388512
2015	0.388477
1950	0.5203
1955	0.468526
1960	0.455236
1965	0.440176
1970	0.417065
1975	0.425118
1980	0.41342
1985	0.406284
1990	0.452592
1995	0.416731
2000	0.416482
2005	0.391337
2010	0.383204
2015	0.381825
1950	0.670993
1955	0.547068
1960	0.549469
1965	0.545278
1970	0.529545
1975	0.482896
1980	0.470321
1985	0.429168
1990	0.514892
1995	0.436224
2000	0.392939
2005	0.403501
2010	0.42459
2015	0.42023
1950	0.620526
1955	0.604242
1960	0.594872
1965	0.583731
1970	0.516496
1975	0.473259
1980	0.390471
1985	0.356086
1990	0.371769
1995	0.376236
2000	0.392701
2005	0.375222
2010	0.365977
2015	0.364043
1950	0.479212
1955	0.494593
1960	0.51663
1965	0.521004
1970	0.549573
1975	0.57326
1980	0.644684
1985	0.666531
1990	0.681658
1995	0.583532
2000	0.607056
2005	0.576409
2010	0.532867
2015	0.513707
1950	0.692731
1955	0.730169
1960	0.687158
1965	0.623968
1970	0.636386
1975	0.641798
1980	0.624707
1985	0.573541
1990	0.492687
1995	0.413107
2000	0.353091
2005	0.308053
2010	0.302743
2015	0.299171
1950	0.847104
1955	0.711189
1960	0.691867
1965	0.771434
1970	0.752431
1975	0.710185
1980	0.692478
1985	0.668668
1990	0.62428
1995	0.534064
2000	0.490546
2005	0.485125
2010	0.478698
2015	0.470794
1950	0.555273
1955	0.550469
1960	0.545574
1965	0.736581
1970	0.809615
1975	0.712968
1980	0.645102
1985	0.595401
1990	0.529292
1995	0.486559
2000	0.448232
2005	0.425222
2010	0.405435
2015	0.399162
1950	0.859287
1955	0.802401
1960	0.830126
1965	0.805172
1970	0.780838
1975	0.765214
1980	0.580434
1985	0.578755
1990	0.581742
1995	0.584171
2000	0.592103
2005	0.567726
2010	0.533541
2015	0.519042
1950	0.424722
1955	0.428458
1960	0.432855
1965	0.433004
1970	0.433664
1975	0.426155
1980	0.377548
1985	0.291642
1990	0.29126
1995	0.31365
2000	0.343051
2005	0.635842
2010	0.58694
2015	0.576681
1950	0.533584
1955	0.537371
1960	0.554831
1965	0.571509
1970	0.592863
1975	0.62388
1980	0.577354
1985	0.308915
1990	0.232034
1995	0.271109
2000	0.315255
2005	0.371075
2010	0.390394
2015	0.382698
1950	0.616692
1955	0.65479
1960	0.691283
1965	0.636763
1970	0.579799
1975	0.508116
1980	0.51291
1985	0.554091
1990	0.588326
1995	0.674458
2000	0.717535
2005	0.648224
2010	0.589103
2015	0.585714
1950	0.871044
1955	0.753761
1960	0.72141
1965	0.692488
1970	0.667756
1975	0.651806
1980	0.64809
1985	0.639233
1990	0.607112
1995	0.595424
2000	0.57094
2005	0.540533
2010	0.518385
2015	0.502378
